# Supplementary material for: Characterisation of Large-Sized REBaCuO Bulks for Application in Flux Modulation Machines
Source: Materials (Basel). 2024 Aug 2;17(15):3827. doi: 10.3390/ma17153827 (PMC11313531; doi:10.3390/ma17153827)
Supplement: Supplementary file 1 [file materials-17-03827-s001.zip]

Archive with 4 entries (3 files):
- Dataset - Characterisation of large sized REBaCuO bulks/
- Dataset - Characterisation of large sized REBaCuO bulks/MPMS_results.opju
- Dataset - Characterisation of large sized REBaCuO bulks/Trapped_field_all_samples.opju
- Dataset - Characterisation of large sized REBaCuO bulks/XRD_results.opju
